# Supplementary material for: Impact of ILD-Specific Therapies on Perioperative Course in Patients with Progressive Interstitial Lung Disease Undergoing Lung Transplantation
Source: J Clin Med. 2023 Jul 29;12(15):4996. doi: 10.3390/jcm12154996 (PMC10419359; doi:10.3390/jcm12154996)
Supplement: Supplementary file 1 [file jcm-12-04996-s001.zip]

Archive with 1 entries (1 files):
- jcm-2455244-supplementary.pdf
